# Supplementary material for: Daily Light Onset and Plasma Membrane Tethers Regulate Mitochondria Redistribution within the Retinal Pigment Epithelium
Source: Cells. 2024 Jun 25;13(13):1100. doi: 10.3390/cells13131100 (PMC11240580; doi:10.3390/cells13131100)
Supplement: Supplementary file 1 [file cells-13-01100-s001.zip]

Archive with 1 entries (1 files):
- Supplementary Figures updated.pdf
